# Supplementary material for: p21-Dependent Senescence Induction by BMP4 Renders Glioblastoma Cells Vulnerable to Senolytics
Source: Int J Mol Sci. 2025 Apr 23;26(9):3974. doi: 10.3390/ijms26093974 (PMC12071447; doi:10.3390/ijms26093974)
Supplement: Supplementary file 1 [file ijms-26-03974-s001.zip]

Archive with 2 entries (2 files):
- Supplementary Figures_Table S1_Niklasson et al.pdf
- Supplementary Table S2_Niklasson et al.xlsx
