# Supplementary material for: p21-Dependent Senescence Induction by BMP4 Renders Glioblastoma Cells Vulnerable to Senolytics
Source: Int J Mol Sci. 2025 Apr 23;26(9):3974. doi: 10.3390/ijms26093974 (PMC12071447; doi:10.3390/ijms26093974)
Supplement: Supplementary file 1 [file ijms-26-03974-s001.zip › Supplementary Table S2_Niklasson et al.xlsx]

## Sheet: signatures
Supplementary Table S2: Selected gene sets related to GBM cell states, cell cycling, stemness, therapy-resistance, MES transition, cell size, quiescence, and senescence
Neftel_Cell_2019_AC	Neftel_Cell_2019_G1_S	Neftel_Cell_2019_G2_M	Neftel_Cell_2019_MES1	Neftel_Cell_2019_MES2	Neftel_Cell_2019_NPC1	Neftel_Cell_2019_NPC2	Neftel_Cell_2019_OPC	RESISTANCE_SIGN_SEGERMAN_2016	RICHARDS_GBM_DEVELOPMENTAL_2021	RICHARDS_GBM_INJURY_RESPONSE_2021	Singh_SOX2_downregulated_transcripts_PMID_28122245	Singh_SOX2_upregulated_transcripts_PMID_28122245	ANASTASSIOU_CANCER_MESENCHYMAL_TRANSITION_SIGNATURE	FRIDMAN_SENESCENCE_UP	SENESCENCE_CORE_DOWN_HERNANDEZ-SEGURA	SENESCENCE_CORE_UP_HERNANDEZ-SEGURA	SENESCENCE_OX_STRESS_DOWN_ASTRO_500	SENESCENCE_OX_STRESS_UP_ASTRO_500	SENESCENCE_CASELLA	SUBSCALING_SMALL_CELLS_LANZ_2022	SUPERSCALING_LARGE_CELLS_LANZ_2022	TEJERO QUIESCENCE DOWN	TEJERO QUIESCENCE UP
NA	NA	NA	NA	NA	NA	NA	NA	>RESISTANCE SIGNATURE_Segerman_Cell Reports 2016	>TOP 500 GENES DEVELOPMENTAL	>TOP 500 GENES INJURY RESPONSE	NA	NA	> Genes in the 'mesenchymal transition signature' common to all invasive cancer types.	> Genes up-regulated in senescent cells.	>Core Senescence_DOWN-REGULATED_23 genes_Universal_Hernandes-Segura	>Core Senescence_UP-REGULATED_32 genes_Universal_Hernandes-Segura	>Top 500 DOWN_astrocytes H2O2 7d_pre-senescence vs senescence_Crowe et al_Front Aging Neur	>Top 500 UP_astrocytes H2O2 7d_pre-senescence vs senescence_Crowe et al_Front Aging Neur	>Casella_shared RIS_RS_OIS_UP	>Lanz_2022_Sub-scaling_high in small cells_prot corr w RNA	>Lanz_2022_Super-scaling_high in large cells_prot corr w RNA	>Tejero quiescence GBM downregulated logfold less than -1 both 2 and 4 weeks	>Tejero quiescence GBM upregulated logfold more than 1 both 2 and 4 weeks
CST3	RRM2	CCNB1	CHI3L1	HILPDA	DLL3	STMN2	BCAN	CLMP	CBLN1	LINC01291	AARD	AASDH	ACTA2	ALDH1A3	ARHGAP35	ACADVL	KCNA1	CDSN	CLSTN2	NCAPD2	LNPK	AKAP7	ABCA1
S100B	PCNA	CDC20	ANXA2	ADM	DLL1	CD24	PLP1	DAB2	GABRA4	CCL8	ABCA1	ACD	ADAM12	C9orf3	ARID2	ADPGK	NRXN3	CHRNA1	CLDN1	H1FX	CAP2	ALCAM	ABHD4
SLC1A3	KIAA0101	CCNB2	ANXA1	DDIT3	SOX4	RND3	GPR17	DKK3	RIT2	GALNT5	ABHD12B	ADAMTS6	AEBP1	CCND1	ASCC1	B4GALT7	PPP1R1A	HOXB8	PTCHD4	STMN1	OPTN	B3GALT5	AFF3
HEPN1	HIST1H4C	PLK1	CD44	NDRG1	TUBB3	HMP19	FIBIN	EDIL3	SHISA6	LRTM1	ACSL1	ADK	ASPN	CD44	C2CD5	BCL2L2	TRH	SPANXC	MT-TN	HMGB3	STX12	C2orf80	AHNAK
HOPX	MLF1IP	CCNA2	VIM	HERPUD1	HES6	TUBB3	LHFPL3	LOXL1	AMER2	KCCAT198	ACTBL2	AGK	BGN	CDKN1A	CNTLN	CCND1	N/A	NPPB	MT-TY	PGAM5	MYOF	CA14	AHNAK2
MT3	GMNN	CKAP2	MT2A	DNAJB9	TAGLN3	MIAT	OLIG1	MVP	LINC00403	PART1	ADAMTS14	AIMP2	C1QTNF3	CDKN1C	CREBBP	CHMP5	RSPO2	RGS1	SLC9A7	HMGB1	PLOD1	CALCRL	AHR
SPARCL1	RNASEH2A	KNSTRN	C1S	TRIB3	NEU4	DCX	PSAT1	RBMS3	MMD2	PEAR1	ADAMTSL4	AJUBA	C7orf10	CDKN2A	EFNB3	DDA1	FAM135B	HOXB-AS3	TMEM159	H2AFV	OSTC	CCDC80	AIM1
MLC1	MELK	RACGAP1	NAMPT	ENO2	MARCKSL1	NSG1	SCRG1	SLC9A9	RPH3A	SLC6A20	AKR1A1	AKIRIN2	CDH11	CDKN2B	GSTM4	DGKA	PAX7	KRTAP5-AS1	KIAA1671	UBL5	FKBP14	CCND2	AKAP12
GFAP	CENPK	CDCA3	EFEMP1	AKAP12	CD24	ELAVL4	OMG	SLC25A43	VGF	MYLK	ALG14	ALG9	COL10A1	CDKN2D	ICE1	DYNLT3	ACAN	AREG	ARRDC4	DTYMK	GBP1	CFH	APBA1
FABP7	TK1	TROAP	C1R	SQSTM1	STMN1	MLLT11	APOD	FSTL1	SLIT1	PRLR	AMBP	ANKFN1	COL11A1	CITED2	KCTD3	FAM214B	KLHL14	FLJ22447	SAMD9L	H1F0	STAT1	COBLL1	APC
BCAN	TMEM106C	KIF2C	SOD2	MT1X	TCF12	DLX6-AS1	SIRT2	TBX15	NEUROD4	FLI1	ANO5	ANP32E	COL1A1	CLTB	MEIS1	GBE1	LRRTM3	PRSS22	GPR155	C11orf98	ANXA4	COL20A1	ARHGAP29
PON2	CDCA5	AURKA	IFITM3	ATF3	BEX1	SOX11	TNR	TRIM16	CHRM1	LUCAT1	ANXA13	AP1G1	COL1A2	COL1A2	NFIA	GDNF	GSX2	IGFL3	FILIP1L	PPP1R14B	CD276	CPED1	ARL4C
METTL7B	CKS1B	CENPF	TIMP1	NAMPT	OLIG1	NREP	THY1	ZHX3	DBX2	ANKRD22	ANXA2	AP3M1	COL3A1	CREG1	PATZ1	KLC1	GPM6A	C2ORF16	H2AFJ	HMGN2	TNS1	DPP10	BHLHE41
SPARC	CDC45	KPNA2	SPP1	NRN1	MAP2	FNBP1L	PHYHIPL	BLVRB	GPR12	AMPD3	ANXA2P1	APBA2	COL5A1	CRYAB	PCIF1	MT-CYB	CA8	GPR68	ELMOD1	EMG1	TNFRSF10D	DSCAM	C10orf90
GATM	MCM3	KIF20A	A2M	SLC2A1	FXYD6	TAGLN3	SOX2-OT	PDCD1LG2	VSTM2B	CD177	ANXA2P3	APBB2	COL5A2	CTGF	PDS5B	NOL3	N/A	KRT17	DIO2	PTMA	SPARC	EFNB1	C14orf132
RAMP1	CENPM	ECT2	S100A11	BNIP3	PTPRS	STMN4	NKAIN4	NWD1	C5orf67	SLC13A4	APOC1	APC	COL6A2	CXCL14	RHNO1	P4HA2	DACT2	NLRP10	SRPX2	NUBP1	CSRP2	EGFR	C16orf45
PMP2	AURKB	BUB1	MT1X	LGALS3	MLLT11	DLX5	LPPR1	TMBIM1	NCAN	LOC100996351	APOC1P1	APOO	COL6A3	CYP1B1	SMO	PDLIM4	CNPY1	ZP4	PDLIM1	HSPBP1	COL6A1	EIF4A1	CAV1
AQP4	PKMYT1	CDCA8	S100A10	INSIG2	NPPA	SOX4	PTPRZ1	IGDCC4	C1orf61	EHF	ARG1	AQR	COMP	EIF2S2	SPATA6	PLK3	GRM3	HSPB3	STAT1	DEK	THY1	ENPP1	CAV2
DBI	MCM4	BUB1B	FN1	IGFBP3	BCAN	MAP1B	VCAN	LAMA5	LOC101929625	GATA3-AS1	ARHGAP18	ARFGAP2	COPZ2	ESM1	SPIN4	PLXNA3	PHYHIPL	ROS1	RND3	SSRP1	PSMB8	EXPH5	CD109
EDNRB	ASF1B	TACC3	LGALS1	PPP1R15A	MEST	RBFOX2	DBI	ABCC3	BCAN	EXOC3L4	ARHGAP22	ARHGAP31	CRISPLD2	F3	STAG1	POFUT2	CCDC140	ASB2	DHRS7	RBM26	LOX	FOXP2	CD44
PTPRZ1	GINS2	TTK	S100A16	VIM	ASCL1	IGFBPL1	PMP2	CSF1	SCG3	CR2	ARHGAP8	ARHGAP32	CTSK	FILIP1L	TRDMT1	RAI14	DLG3	KRTAP2-3	LRP10	JUN	UCHL1	FUT9	CDH13
CLU	MCM2	TUBA1C	CLIC1	PLOD2	BTG2	STMN1	CNP	SLC46A3	DPP10-AS1	IGFBP1	ASB4	ARHGAP35	DCN	FN1	USP6NL	SCOC	MASP1	OVCH2	TAP1	TMA7	HSD17B12	GFRA1	CDKN1A
PMP22	FEN1	NCAPD2	MGST1	GBE1	DCX	HN1	TNS3	OSMR	LOC440040	KRT13	ATG7	ARHGAP42	EDNRA	GSN	ZC3H4	SLC10A3	TTLL6	CCDC64	MT-TC	BCCIP	SELENOM	GJA1	CHRNA1
ATP1A2	RRM1	ARL6IP1	RCAN1	SLC2A3	NXPH1	TMEM161B-AS1	LIMA1	STAMBPL1	KCNQ2	TYRP1	ATP5G3	ARHGEF26	EPYC	GUK1		SLC16A3	LRRC10B	HOXB6	BLCAP	RCC1	WFS1	GPM6A	CHST2
S100A16	DUT	KIF4A	TAGLN2	FTL	HN1	DPYSL3	CA10	COPZ2	DCX	RAET1E	ATP6V1B2	ARMC6	FAP	HBS1L		SUSD6	HS3ST4	N/A	MT-TA	ENSA	TLDC1	GPR12	CLU
HEY1	RAD51AP1	CKAP2L	NPC2	WARS	PFN2	2023-09-03	PCDHGC3	FAP	TTC9B	GRB7	BHMT2	ARNTL	FBN1	HPS5		TAF13	HSD11B2	SCT	CCND3	PES1	P4HA1	GRIA4	CNIH3
PCDHGC3	MCM7	MZT1	SERPING1	ERO1L	SCG3	PKIA	CNTN1	FN1	BTBD17	LOC101060542	BTN2A1	ATF7IP	FN1	HSPA2		TMEM87B	IL1RAPL1	TNFSF10	NCSTN	PCM1	P4HA2	KCNT2	COL12A1
TTYH1	CCNE2	KIFC1	C8orf4	XPOT	MYT1	ATP1B1	SCD5	MRO	THCAT155	FBXL21	C11orf21	AURKB	GLT8D2	HTATIP2		TOLLIP	PIRT	CST6	TMEM30A	SET	MFGE8	LOXL4	COL19A1
NDRG2	ZWINT	SPAG5	EMP1	HSPA5	CHD7	DYNC1I1	P2RX7	SLC2A10	LUZP2	CYYR1	C11orf31	AUTS2	GREM1	IFI16		TSPAN13	LMO2	NFASC	POFUT2	CACTIN	ASAH1	LPHN2	COL4A1
PRCP		ANP32E	APOE	GDF15	GPR56	CD200	CADM2	HTATIP2	IGLON5	CRIP1	C15orf61	AXIN2	INHBA	IFNG		UFM1	TRIM67	ASPN	TMEM59	LSM2	FN1	MAGI2	COL4A2
ATP1B2		KIF11	CTSB	ANXA2	TUBA1A	SNAP25	TTYH1	CYP27A1	LINC01322	SELP	C17orf64	BAI3	ITGBL1	IGFBP1		ZBTB7A	TKTL1	N/A	PLOD1	NOSIP	PLOD2	NOP16	COL5A1
AGT		PSRC1	C3	EPAS1	PCBP4	PAK3	FGF12	SCPEP1	LRRC10	MYPN	C1D	BANP	LGALS1	IGFBP2		ZNHIT1	ABLIM1	HOXB7	SRPX	HSBP1	PTGS1	PCK1	COL6A2
PLTP		TUBB4B	LGALS3	LDHA	ETV1	NDRG4	TMEM206	PPIC	LHFPL3	LGALS17A	C1orf115	BBS2	LOX	IGFBP3			RP11-35N6.1	GATA3	CHPF2		VAT1	PDZRN3	COLEC12
GPM6B		SMC4	MT1E	P4HA1	SHD	KIF5A	NEU4	TPCN1	MYT1	LINC01508	C1orf54	BCAN	LOXL2	IGFBP4			WFDC2	TBX1	PAM		TNC	PHKA1	CYBRD1
F3		MXD3	EMP3	SERTAD1	TNR	UCHL1	FXYD6	AHNAK	FCGR2B	PAEP	C1orf87	BCL7A	LRRC15	IGFBP5			AC009014.3	LGI3	FAM234B		PPIC	PLXDC1	DPP6
RAB31		CDC25B	SERPINA3	PFKP	AMOTL2	ENO2	RNF13	STOM	SLC6A11	MBP	C1QTNF9B	BEND3	LUM	IGFBP6			ITGA8	N/A	TNFSF13B		COL4A1	PLXDC2	DUSP4
PPAP2B		OIP5	ACTN1	PGK1	DBN1	KIF5C	RTKN	PLBD2	SLC6A1	ITGA1	C1QTNF9B-AS1	BMP7	MFAP5	IGFBP7			NCAN	DPH6-AS1	SARAF			PRPS1	EFHD1
ANXA5		REEP4	PRDX6	EGLN3	HIP1	DDAH2	GPM6B	RNLS	SLC1A6	CHMP4C	C3orf55	BMPR1B	MMP11	IGSF3			FAM69C	HAPLN1	SLCO2B1			PTPRO	EFNB2
TSPAN7		FOXM1	IGFBP7	SLC6A6	ABAT	TUBB2A	LMF1	SMPD1	COL20A1	ANKRD1	C4orf32	BRCA1	MMP2	ING1			ALDH1A3	ADAMTSL5	WDR78			RIMS4	EIF4E3
		TMPO	SERPINE1	CA9	ELAVL4	LBH	ALCAM	EMILIN1	ELAVL4	PLCG2	C5orf58	BUB1	MXRA5	IRF5			CDH20	SDPR	WDR63			RPL36A	EMP1
		GPSM2	PLP2	BNIP3L	LMF1	LOC150568	PGRMC1	OSTF1	EVX1-AS	LOC284344	C8orf4	BUD13	NID2	IRF7			SCUBE1	MFI2	SLC16A14			SELENBP1	EPAS1
		HMGB3	MGP	RPL21	GRIK2	TCF4	HRASLS	PER1	CLVS1	CECR1	C9orf91	C11orf49	NOX4	ISG15			CBLN4	INHBB	JCAD			SLC25A53	FAM114A1
		ARHGAP11A	CLIC4	TRAM1	SERINC5	GNG3	BCAS1	EPHX1	BAALC-AS2	ALPK2	CCDC141	C16orf80	NTM	MAP1LC3B			ASCL1	TNNC1	TNFRSF10C			SLC26A4	FBXL7
		RANGAP1	GFPT2	UFM1	TSPAN13	NFIB	RAB31	QSOX1	WISP1	ME1	CCDC144C	C16orf87	NUAK1	MAP2K3			GFAP	IL12A	SMCO3			SLC7A2	FILIP1L
		H2AFZ	GSN	ASNS	ELMO1	DPYSL5	PLLP	C1S	LRRC3B	EDN1	CCDC149	C16orf88	OLFML2B	MDM2			RNF43	RP11-221J22.1	BMS1P9			SNTG1	FN1
			NNMT	GOLT1B	GLCCI1	CRABP1	FABP5	SHC1	GFI1B	TMEM156	CCL2	C19orf44	PCOLCE	MMP1			SULT1E1	COMP	MAP4K3-DT			SVEP1	FOSL2
			TUBA1C	ANGPTL4	SEZ6L	DBN1	NLGN3	SERPINB1	SLA	MUC5AC	CCL7	C19orf52	PDGFRB	NDN			GFAP	PLD5	AC002480.1			TAGLN3	FZD4
			GJA1	SLC39A14	LRRN1	NFIX	SERINC5	FUCA1	PCSK2	GBP1P1	CD180	C1orf56	PLAU	NME2			CHI3L1	KCTD4	LINC02154			TMEM47	GEM
			TNFRSF1A	CDKN1A	SEZ6	CEP170	EPB41L2	MSRB3	KCNJ4	LOC101926940	CD59	C1orf61	POSTN	NRG1			LRP2	SLAMF8	TM4SF1-AS1			VCAM1	GLT8D2
			WWTR1	HSPA9	SOX11	BLCAP	GPR37L1	MT1G	INSM2	RP1	CD6	C21orf49	PRRX1	OPTN			MTMR7	HAS1	PURPL				GPNMB
									LINC00645	DKK1	CD86	C22orf32	RAB31	PEA15			TUNAR	NRG1					GPR68
									LINC00609	LOC643733	CGNL1	C2orf76	RCN3	RAB13			IL13RA2	ADAMTSL4					GPRC5A
									SLC24A4	RGS4	CHN2	C6orf89	SERPINF1	RAB31			LRRC3B	SLITRK1					HDAC9
									SRRM4	MSX2	CHSY3	C7orf49	SFRP4	RAB5B			CLDN11	ADGRF1					HEY1
									OLIG1	EDNRA	CLDN23	C9orf171	SNAI2	RABGGTA			ZBTB7C	AMZ1					hsa-mir-1199
									KY	KRT7	CLDN7	CASK	SPARC	RAC1			PI15	DIRAS3					ICOSLG
									NXPH1	LGALS12	CMC1	CCDC112	SPOCK1	RBL2			WDR86	STYK1					IGFBP3
									CPNE6	OR2S2	CMKLR1	CCDC34	SULF1	RGL2			CD93	C6ORF15					IGFN1
									ENPP6	ISLR	CNTNAP4	CCDC41	THBS2	RHOB			ATP10B	CXCL8					IRAK2
									IL33	CCL11	COL1A2	CCDC47	THY1	RRAS			KCNJ10	MICALCL					ITGA3
									CHRNA4	ANO4	COL2A1	CCDC80	TIMP3	S100A11			RLBP1	MFI2					JAG1
									CRYGA	TLR2	COL5A3	CCDC97	TMEM158	SERPINB2			NWD1	N/A					KCND3
									OTOR	SULF1	COL7A1	CCND2	TNFAIP6	SERPINE1			AQP5	CD274					KCNK10
									ACTL6B	KRT4	COMMD1	CDC14B	VCAN	SMPD1			ARX	NINJ2					KCNMA1
									OLIG2	TRPV2	COX7A2	CDC45		SMURF2			RGS7BP	LAMC2					KDELR3
									C2orf80	C11orf44	CP	CDCA7L		SOD1			BRINP1	MMP24					KIAA0040
									ASIC4	FGF20	CPA6	CDH2		SPARC			RND1	N/A					KIAA0513
									FOXB1	TMEM30B	CPVL	CDH4		STAT1			EN2	LINC00704					KIAA1199
									KCND2	ALPK1	CRABP2	CDK1		TES			DCAF12L1	HOXB3					KIAA1671
									NKAIN4	KCNN4	CREBL2	CDK5RAP2		TFAP2A			COL23A1	ADRA2A					LAMA4
									GPR139	MAGEC2	CREM	CDKAL1		TGFB1I1			PRPH	MYOM3					LDLRAD4
									LINGO1	PADI3	CSF2RB	CDKN1B		THBS1			GABRA3	WFDC3					LOXL2
									LINC00354	GRM4	CSRP3	CDYL		TNFAIP2			ATP1B2	TFAP2A					LTBP2
									GRM5	PAPPA	CTLA4	CELSR2		TNFAIP3			FRMD4B	DRD4					MCC
									PTPN5	EGOT	CXCL2	CENPA		TP53			WNT2B	NXPH3					MGP
									PRELP	KIRREL3-AS3	CXCR4	CENPC1		TSPYL5			DRD1	HES2					MR1
									FUT9	MPP4	CYBASC3	CENPV		VIM			C1ORF61	OMD					MYLK
									CSPG5	TMEM45B	CYR61	CEP128					HMSD	ANKRD1					MYO5B
									TMEM132C	BNC1	CYTH1	CEP78					FAM65C	HOXB4					MYOF
									ADARB2	SLCO4C1	DCN	CHIC2					LRAT	ACTA1					NAT16
									TRIM67	SEC14L6	DENND4A	CHTOP					FABP7	EGR1					NDRG1
									CNTNAP5	KLHL38	DIP2C	CLDN12					FEZF2	TIMP3					NEDD9
									SPATA22	TMPRSS11E	DIRAS3	CMSS1					MMP9	NDUFA4L2					NES
									RUNDC3A	PAQR5	DIXDC1	CNOT2					PREX2	SPRN					NOTCH3
									GABRD	BAIAP2L1	DLC1	CNOT4					NUP93	APBB1IP					NPTX1
									FAM182A	MFSD7	DPCD	COA1					KAZN	PLEC					NRN1
									MLLT10P1	C5orf46	DSE	COMMD2					CA2	GALNT3					NT5E
									LINC00924	TSPAN32	DTNBP1	CPSF7					PTPRZ1	ITPR3					NTRK3
									SPPL2C	SERPINA5	ECHDC1	CREB5					N/A	ITGB6					OLFML2B
									TSL	IL3RA	ELMO1	CTH					MYCN	LRRN4CL					OPTN
									GDAP1L1	PPFIA2	EOMES	CTNNBL1					DHRS3	POPDC3					PCDH7
									DTHD1	MYH16	EPC1	CTNND1					IRX2	N/A					PDGFA
									ARC	TNFSF10	ERVFRD-1	CTNND2					LINC01139	TUFT1					PGM2L1
									CELF5	C15orf62	FABP4	CUEDC1					HLA-DOA	RGS16					PIP5K1B
									CA14	SLC9A7P1	FAM105A	CWC25					NHSL1	LRRC17					PLEKHG4B
									LMO1	CAPSL	FAM107B	DAB2IP					NR2F2	IGFBP5					PLXNA4
									NECAB2	FOXA2	FAM174A	DARS					MAB21L1	PLCB4					PPAP2B
									LOC102724604	INSC	FAM46B	DCAF12					COL2A1	GJB2					PPP1R18
									LOC101927272	MAGEC1	FBXL4	DCAF16					TNFRSF1B	MFAP5					PRICKLE2
									MIR325HG	C20orf166-AS1	FGL2	DCAKD					STAC2	HBEGF					PROS1
									MAPT-IT1	CYP24A1	FNDC1	DCLK2					KANK1	KRT79					PRSS23
									LINC00463	ZNF385B	FSHR	DCPS					CPXM2	EMB					PTPRE
									C9orf171	MIR646HG	GATA3	DDAH1					HLA-DMB	AC011893.3					PTX3
									GSX1	FAM222A-AS1	GIMAP1	DDX42					GAREML	MOK					PXK
									DLL3	CRHBP	GIMAP2	DENND2A					ATOH8	TMEM215					RANBP3L
									IGF2-AS	EML2-AS1	GNAI1	DHX36					MEGF11	ACTG2					RASA4B
									MAPT	IL36B	GPNMB	DHX40					MTSS1	PDCD1LG2					RDH10
									CSMD1	HTR2A	GPR37	DHX8					LAMA1	HOXB5					REEP5
									HMGA1P7	GFPT2	GSN	DLAT					ANKRD63	GAS6					RIMS2
									EPHB1	ENPP1	HCG11	DLL1					FGFR3	TNFRSF21					S100A10
									AGT	TFEC	HFE	DNAJA3					HEPACAM	ACTC1					SCG2
									TMEM196	PAPLN	HGF	DNAJC18					GABRQ	FOXD1					SDC4
									SHANK2	ZBED6CL	HIST1H1C	DOCK7					ANKRD34B	LURAP1L					SEMA5A
									CPLX1	MMP12	HIST1H2BK	DOK5					PMP2	SAMD3					SEMA6D
									OMG	ADRA2B	HS3ST5	DPF3					ADCY8	AMIGO2					SLC8B1
									PCDH12	LOC102724434	ICOS	DPP6					ANKFN1	LYPD6B					SOD3
									GJB1	LOC100507600	IGF1	DPYSL3					AGT	CLMP					SP140L
									SHISA7	GPR39	IGF2R	DUSP16					NPY2R	DNAJB4					SPARCL1
									KRT20	CIDEA	IGFBP3	DVL2					SULT1B1	RFX8					STEAP3
									SLITRK3	CCL5	IGFL2	E2F6					FAM181B	SPTBN5					SYNE3
									SYNPO2L	TNFRSF10A	IGFL3	EDC3					ASTN1	HOXB2					SYNM
									COL28A1	WNT2	IL15	EDNRB					CNTNAP2	ZNF365					TFCP2L1
									LINC01549	PLEKHS1	IL7	EFCAB7					ITGA9	N/A					THRB
									SHD	TRIM55	ITGA10	EIF4G3					UG0898H09	CALCRL					TMEM158
									KCNN1	LOC101929106	ITGB1	ELMO2					WNK2	BST2					TMEM178B
									COL9A1	ELF5	JPH1	ELOVL2					CALB1	N/A					TMEM200A
									PRR32	PADI1	KCNJ2	ELP3					EBF1	EREG					TNC
									ADCYAP1R1	VIP	KCNMA1	ELP5					ZBTB8B	TPST2					TPBG
									ELDR	MIR146A	KIAA0368	ENKD1					MAN1C1	TSPAN13					TRIP6
									LOC101928307	POM121L9P	KIAA1199	ENKUR					RASSF10	SERPINE1					TXLNB
									SALL3	GIP	KIF13B	EPC1					HLA-DRB1	PVRL4					UTRN
									LRRN2	IL6	KIF16B	EPM2A					C2ORF72	HSD17B6					VGF
									MASP1	CST2	KRT18	EPS15L1					ST8SIA3	TUBA4A
									TNR	CDH9	KRT8	ERCC2					ADGRB3	ERRFI1
									EVX1	OASL	LEPR	ERCC4					BBOX1	ELFN1
									NAT16	PRSS22	LEPROT	ETV1					ADAMTS4	ECE1
									NPVF	FIBCD1	LGALS3	ETV4					SLC1A3	MMP28
									GRIK1	SERPIND1	LHFPL2	ETV5					GRIA1	PTGDS
									HABP2	CYP1B1	LINC00324	EXOC4					RARRES3	AC002480.3
									MIMT1	COL24A1	LINGO2	EXOSC2					FGD5	SH3PXD2A
									MAPT-AS1	LPIN3	LOC285419	EZH2					LINC00052	CLIC3
									GPR45	SPINK1	LOC339535	FAM110B					MTTP	IL11
									SELV	THBD	LOX	FAM118B					MT3	ANKRD13A
									SLC32A1	LOC101927851	LURAP1L	FAM133B					LHCGR	CALY
									SLC24A3	RARRES1	LY86-AS1	FAM133CP					MLC1	RASL12
									ARHGDIG	CFB	LYSMD4	FAM181B					EPHA7	EPPK1
									ATCAY	GCNT1	MAF	FAM192A					FAM89A	DES
									NRXN2	IRS4	MAN2A1	FAM84B					CDH5	TSC22D3
									JAKMIP1	LINC01204	MAP7	FAN1					HLA-DRA	CRLF1
									C20orf203	SFRP4	MCTP2	FANCI					DPYSL5	BIRC3
									TMEM145	TACSTD2	MFAP5	FAT3					FAM155B	LIMA1
									BAALC	PTGER2	MGC70870	FBXL7					NRARP	ADAMTS14
									ARHGAP19-SLIT1	HOXB-AS3	MGST2	FBXO5					GDF10	C10ORF10
									LINC01105	RASSF6	MICALCL	FBXW11					EMID1	IL6
									GABRP	SEMA3C	MIR182	FDXACB1					N/A	MICAL2
									FAM181B	HRASLS5	MIR711	FIGN					WFIKKN1	COL15A1
									BAIAP3	CPED1	MLIP	FNDC8					CRACR2A	KRT15
									FCGR2C	CYP39A1	MORC2-AS1	FOXG1					CRABP1	FLG
									ALDH1L1-AS2	CABP7	MYLK	FOXO3					BCO1	TENM2
									HSPA7	EPSTI1	MYO1G	FTO					PLEKHG5	N/A
									STMN4	CELA1	MZB1	FUZ					C1QL1	PLOD2
									RLBP1	P2RY6	NAAA	FYN					SIAH3	KCNS1
									ATP1A3	LINC01272	NABP1	GAB1					HLA-DQA1	SFRP4
									CHRNA7	COL8A1	NAGA	GAPVD1					COL11A1	CYGB
									CYP4F24P	CAV1	NAT1	GBX2					A2M	GABBR2
									LOC285484	SPTLC3	NCF4	GCFC2					KCNF1	FENDRR
									GIMAP1	MMRN2	NDUFA4	GLCCI1					CA3	ZDHHC7
									SCN10A	SLAMF8	NDUFA6	GLI3					GRIK3	SIK1
									GSG1L	MIR31HG	NDUFV2	GNB2L1					2022-09-03	THBS1
									SOX1	FAP	NMUR2	GNRHR2					DAB1	DCBLD1
									HMP19	IER3	NRP1	GOLM1					ADRA1D	KIAA1462
									PCDH10	TOR4A	OGN	GON4L					CP	TNFSF4
									ADRA1A	P4HA3	OMD	GPM6A					PIEZO2	NDNF
									CCND2	CLIC3	OR2K2	GPR56					ATP1A2	N/A
									FGD3	CPZ	OSTF1	GPT2					RGS3	TSPAN10
									ZDHHC22	ARL14	OTOL1	GRIK3					KLHDC7A	DUSP6
									SEZ6L	SLC7A14	PAPPA2	GSTA4					C2ORF40	COL6A3
									RIMS4	MSC	PCDHA2	GTF2IRD1					HLA-DRB5	FOXF1
									DPP6	PDCD1LG2	PCTP	HARS2					N/A	CLDN1
									LINGO1-AS1	PRSS35	PDE1A	HERPUD2					HEYL	CCIN
									ATP1B4	ESRP1	PGBD5	HIST1H1B					N/A	IL7R
									ASCL1	ITGA4	PLA2G2A	HIST1H1C					GSTM5	WNK4
									MAGEA6	CYTIP	PLAGL1	HIST1H1D					SLC25A18	KIAA1211L
									CAMKV	CCDC68	PLD1	HIST1H1E					C5ORF38	MMP7
									CRB1	HP	PLEKHG3	HIST1H2AC					KCNJ8	CFAP45
									MPPED2	CCDC67	PLK2	HIST1H2AD					TMEM74	ASPHD1
									MIR9-1	ADTRP	PMFBP1	HIST1H2AE					MYO3A	ITGB1
									HRK	HCK	POU5F1B	HIST1H2AG					CRB2	AMIGO2
									BCORP1	ADAMTSL1	POU5F1P4	HIST1H2AH					COL26A1	F13A1
									PCSK6	HACD4	PPIB	HIST1H2AL					PROX1	SLC20A1
									ELAVL3	BTNL8	PPM1H	HIST1H2AM					ZIC2	ADAMTS6
									NAV2-AS4	LINGO2	PPM1M	HIST1H2BB					DMRTA2	TMEM178A
									EBF2	TYMP	PPP1R21	HIST1H2BC					NMU	TMEFF2
									LOC100996342	CLDN11	PREP	HIST1H2BD					SOX1	VEGFC
									NEU4	LINC00525	PRICKLE1	HIST1H2BE					HEY2	MMP11
									PTGS1	FOXI1	PRR5	HIST1H2BF					ABCA8	WNT5A
									CELF3	ANO9	PSMD7	HIST1H2BG					NTRK2	CFLAR
									PRMT8	SLFN12L	PTPRC	HIST1H2BH					SLIT1	GFPT2
									GSX2	SOSTDC1	PTX3	HIST1H2BI					TRPC6	CARD11
									SCN1A	CD5L	PYDC2	HIST1H2BO					PDE4B	MFGE8
									NPSR1	STK26	RAB11FIP1	HIST1H3A					DNER	FBXO2
									CLVS2	CDA	RAB34	HIST1H3B					APC2	N/A
									C2orf72	KCNE3	RAPGEF5	HIST1H3D					RCAN2	PICALM
									AQP4	WTAPP1	RASGEF1B	HIST1H3E					SLC2A5	FILIP1L
									LINC00487	SEMA3D	RBPMS	HIST1H3F					N/A	N/A
									CMTM5	LOC100505622	RDH14	HIST1H3G					LINC00856	TXNIP
									BEST3	IL1RN	REXO1L2P	HIST1H3I					LAMC3	SEMA3C
									KCNH4	VDR	RFX8	HIST1H3J					ROBO4	ACTA2
									LOC101927359	ABCB5	RNF217	HIST1H4C					ALDH1A1	PTPRE
									ERBB3	MYOCD	RPGRIP1	HIST1H4D					MAPK4	CELSR1
									LRRC3C	CYP11A1	RPS27A	HIST1H4E					GNG3	TMEM45A
									RFX4	MET	RPS27L	HIST1H4L					KIAA1755	RP11-317P15.4
									LOC285000	IL12RB1	RPS29	HMGCR					NRSN1	N/A
									CKMT1A	COL12A1	RPSAP52	HMGCS1					SBK1	FBXL8
									PCDH15	LINC01186	S100A13	HMGN4					GAL3ST3	ANO7
									CA10	RIPPLY1	S100A4	HNRNPC					THBD	GADD45G
									NLGN3	CTSE	SCIMP	HNRNPUL1					EMILIN2	TMEM200A
									AATK-AS1	SLC38A5	SELPLG	ID4					DACH1	TPM2
									LINC00599	STAT4	SEMA4D	IGSF11					SPON1	NALCN
									FRMPD1	PTGER4	SEPP1	IL17RD					FLRT1	C9ORF3
									LOC283177	LINC00865	SERPINI1	IPO9					MAOB	TNFSF9
									KIAA2022	TMPRSS3	SERTAD4	IRAK1BP1					CCDC184	ICAM1
									SMIM18	MYCT1	SERTAD4-AS1	ITGB3BP					PGM5	TPBG
									C2CD4A	SIM1	SFMBT2	ITGB8					LRRK1	N/A
									FREM1	PKP2	SFT2D1	JAG1					PPP1R1C	FSTL3
									SNX22	IFITM1	SFTA1P	JAKMIP2					CRISPLD2	EXTL1
									CADM2	TSLP	SLC15A3	KAT6A					BEND5	FAM83H
									TRPC7	PLEKHN1	SLC22A16	KAT6B					FLT1	HSPG2
									MYO18B	TMEM215	SLC23A1	KIAA1147					SEMA6B	ERC1
									FLJ16779	RPSAP52	SLC25A26	KIAA1279					ANGPTL1	FADS3
									SGSM1	RRAD	SLC26A8	KIAA1430					KLHDC8A	TGFBR2
									LINC00298	SDPR	SLC2A4	KIAA1715					ST8SIA5	KIAA1522
									TBX21	SLC14A1	SLC7A7	KIAA1737					CNTN2	MMP10
									FCRLA	STYK1	SLCO3A1	KIAA1958					RAB33A	SRPX2
									NKAIN1	BIRC3	SLCO4C1	KIF14					TCEAL5	SPRED2
									HMX3	ZP4	SLED1	KIF1B					MPPED2	CERCAM
									EYA2	THBS1	SMOC2	KIF21A					TFAP2C	SLITRK6
									RAP1GAP	AKR1B15	SMPDL3A	KIF24					PLCE1-AS1	SERPINF1
									HPCAL4	CPA6	SNORA42	KIF2A					TBX15	KRT34
									LINC00032	CLDN2	SNX18	KLC4					EPHB6	SLC7A5
									GAD1	PADI2	SPAG17	KLHDC8A					GPRC5B	SHROOM2
									KCNN2	ARL14EPL	STARD13	KPNA2					NR2F2	NTM
									CNTFR	ITGB6	STOM	LCORL					LGI2	TAGLN
									ACTN2	MIR614	STX11	LDLRAD3					PLA2G3	TMEM106A
									ACSL6	IL31RA	SUMO1P1	LFNG					GNG4	N/A
									LOC101929384	PRR16	SVIL	LINC00461					BMP7	DUSP10
									KLK6	PAPL	SYNJ2	LINC00478					ADORA2A	NBL1
									CHRNB2	TGM4	SYTL5	LIX1L					RAB20	ARSJ
									GPR37L1	CBLC	TACC1	LMO1					ENKUR	THEMIS2
									GRM3	THRA1/BTR	TAGLN	LPHN3					ADORA1	CCND1
									CASC9	TMEM239	TBX18	LRIG1					SYT10	SH3TC1
									ST8SIA3	LINC01405	TBXAS1	LRRC1					RPE65	NET1
									NANOS2	LECT1	TES	LSAMP					VWF	MARCH4
									MIR7-3HG	RERG	TICAM2	LSM4					GBX2	LIMS1
									ARHGEF7-AS2	SBSPON	TLR8	LSM5					SELE	SMURF2
									LINC00606	EVA1A	TMEM106A	LUZP6					ARHGAP36	SAT1
									SRY	F13A1	TMEM119	LYPD1					SHISA3	VSTM2L
									LOC102723854	SDR42E1	TMEM132A	LYRM2					CD38	MMP14
									CACNG8	TMEM244	TMEM140	MAD2L1					GALNT8	COPZ2
									PROK1	AOX1	TMEM64	MAGED1					ITK	SORCS3
									GPR17	GBP4	TMTC2	MALSU1					S100B	TBC1D2
									MYCN	CYTH4	TNFAIP8L2	MAP2					LPL	ULBP2
									NCAM2	LOC101927230	TNFRSF1B	MAP3K1					MLC1	SAMD4A
									PMP2	CYP2S1	TNFRSF8	MARCKS					CPAMD8	EPDR1
									CDH20	SH3PXD2A-AS1	TPD52	MBIP					IRX1	AQP1
									OOSP1	TMPRSS2	TPRG1	MCCC2					MAFB	KDELR3
									FCGR2A	IL34	TRAF1	MED19					ID4	CCDC158
									BARHL1	LRFN5	TREM1	MED25					GBP4	VAMP1
									PRKAG2-AS1	ADH1C	TRIM44	MIR9-1					LAMA4	DUSP1
									ANKRD55	CYP4X1	TRPM6	MIR9-2					COL9A3	C14ORF28
									OR2H1	CD1D	TRPV2	MKLN1					RND2	UCN2
									MC5R	LINC01179	TSPYL1	MLC1					ECSCR	HLA-L
									DKFZP434H168	LINC01605	TUBAL3	MLLT4					ASTN2	FRMD6
									SYP	DPT	TWF2	MPDZ					CCDC89	HTR1D
									SCRT1	DOCK2	UBASH3B	MRPL40					ADGRA1	LINC00886
									KCNF1	NTF3	UCN2	MRPL52					TMEM221	HTR2A
									SCRT2	PTGS2	UNC5C	MRPS14					STMN4	FGF5
									LOC100130587	IL32	UNC5D	MRPS21					IGDCC3	LMOD1
									SMYD1	BDKRB2	VCX3A	MSI2					PRR15	TMEM2
									ELSPBP1	COL14A1	WDFY4	MSL2					TCEAL2	RPSAP52
									PTCHD2	FLT1	ZDHHC19	MTERF					NID2	KISS1
									C1orf194	SH2D1B	ZDHHC5	MTF2					LYVE1	ADCY7
									GNAT1	CSF2	ZNF385B	MTHFD1					ZNF488	SH3RF2
									LINC01166	ANO1-AS2	ZNF536	NAALADL2					ALDH1L1	TACSTD2
									RTN4RL1	MYL2		NADKD1					PKDCC	NETO1
									TMEM246-AS1	PSG4		NBR1					FOXF2	ENTPD4
									NEURL1	GPR141		NBR2					SFRP2	ENTPD7
									GLCCI1	MSLN		NCAM1					CCDC160	MXRA7
									ASB4	PLA2R1		NCAPG					RHPN2	MLPH
									ZIM2	HCG11		NCKAP5					N/A	N/A
									PIRT	IL1RL1		NDE1					RAB39B	ATP13A2
									LHX4	NLRP10		NDP					DCLK1	STK17B
									ITIH6	TXK		NDUFA6					NGF	TMEM117
									LOC101927296	CCL7		NEDD1					TFPI2	N/A
									RNF165	PI3		NEK1					SPRY1	C15ORF52
									KIF1A	CXCL2		NES					ATP13A4	ANKRD44
									LOC102724890	SERPINB9		NFIA					PDZRN3	ZMYM6NB
									NPR1	ETNPPL		NFIB					BEX1	TNS1
									LRRTM3	CSF3		NHSL1					OSR1	N/A
									PRKCB	PTPRB		NIM1					MAB21L2	ENPP1
									BZRAP1	LINC00520		NKAIN3					HLA-DRB6	PMAIP1
									LOC101928989	GDF5		NLGN1					HAAO	OSTC
									SLC6A2	AP1M2		NOVA1					ENPEP	GDF15
									LINC01338	LRRC7		NPAS3					PNMA3	PPAPDC1A
									GPR61	CCL20		NR3C1					COL9A2	CDH10
									RTP1	LINC00452		NUCKS1					ABCD2	AQP3
									CHAD	COL1A1		NUP205					FAM43A	KCNN4
									A2ML1	RIPK4		NUPL2					GRIN2B	DCBLD2
									KLHL32	LOC100507065		NVL					PLA2G5	SMIM3
									ATP1A2	LY6K		NXF1					MEGF6	ERN1
									BPIFB1	AK5		NXPH1					CPXM1	HID1
									SLITRK1	FLJ22447		OLIG1					C11ORF87	CLSTN2
									NHLH1	SAA1		OLIG2					SPSB4	DNAJB9
									KCNH8	CXCL3		OPA1					SCHIP1	RECK
									MLN	ROS1		OPHN1					N/A	MYL9
									USH1G	CSAG1		OSBPL6					PALM3	COL4A4
									JPH4	LOC101927356		OSGIN2					C1ORF226	UCHL1
									LOC101927668	FGF5		PAG1					BMP2	GALNT6
									HES5	SNCA		PAICS					MYRIP	HPCAL1
									LGI2	LCN2		PARP11					LYPD1	GLS
									HAPLN1	SPINK5		PBX1					ARHGDIB	LIF
									HEPACAM	STRA6		PBX3					SNX22	DSP
									SLC4A4	ACTBL2		PCCB					SOX21	ACTA2
									ANKK1	EDIL3		PDIK1L					GMFG	ADAM12
									IGSF21	VNN1		PEF1					RASSF2	MCAM
									RTN4RL2	UBD		PFAS					PIPOX	ELFN2
									TBR1	JPH2		PHF12					EVA1C	ADAMTS1
									LOC439933	TES		PHF17					CD74	SLC22A4
									TMEM151B	CCSER1		PHLPP1					HS6ST1	ADAMTSL1
									RAMP2-AS1	LOC284798		PI4KB					LINGO1	INTU
									ADGRB3	KLK10		PIK3R1					ZIC5	PLXNA1
									FAM181A	ACPP		PIPOX					ARHGEF16	FHDC1
									2022-09-03	LOC101927482		PITPNC1					METTL7A	TWIST2
									TMPRSS9	SYK		PKN2					MDFI	DUSP5
									SFTPC	C16orf54		PLCD3					PRRT1	N/A
									SSBP3-AS1	PQLC2L		PLCE1					ZNF536	FHL2
									JPH3	FAM20A		PMS2					C11ORF96	SLC9A7
									MEOX2-AS1	FOXL1		PNPT1					EFNB3	FRAS1
									DLGAP1	ITGB2-AS1		POGK					GPR158	FAM155A
									ATP10B	DMKN		POGZ					RNFT2	SLC38A5
									MYH7	NUDT16P1		POLR3B					LRRC32	ZBTB4
									FCGR3B	SELE		POMT2					HS6ST3	DAP
									SCNN1B	TMEM171		POU2F1					MMP15	HIST1H1C
									SSTR5	LRRC15		POU3F2					SERTM1	EDIL3
									MIR124-2HG	TP63		PPARGC1A					MT1E	N/A
									KLF15	MEDAG		PPAT					GABRE	PPIC
									DDX25	IL1A		PPIL1					NPAS3	CXCL12
									GRID2IP	TNFRSF9		PPM1D					N/A	ARID3A
									FAM182B	GPR101		PPP1R1C					MGARP	TNFAIP3
									LINC01163	AREG		PPP2R1A					CA14	DAB2
									ASPDH	LOC101927884		PRKD1					ASXL3	ELL2
									MIR6717	TGFBI		PRKRIR					CLDN6	SLC10A3
									DCAF4L2	ADRA1B		PRMT5					PTN	COL8A1
									LOC101060019	TNFAIP2		PRPF19					CIITA	CTGF
									PRRT4	ERG		PRR11					ENHO	DDAH1
									KCNJ9	KRT16		PSAT1					SAPCD2	CILP2
									LINC00925	PTPRR		PTAR1					OLFM2	DPYSL3
									LOC401242	CLIC5		PTCH1					PPAP2B	HAPLN3
									LOC101926913	GALNT6		PTK2					MT1F	C1ORF204
									SCN3A	FAM26E		PTN					CHN1	RGMB
									EQTN	IGF2BP1		PTOV1					SOX3	HSPA12A
									GRID2	HMCN1		PTPRA					TRABD2B	PTGER2
									ZSCAN10	FOXS1		PTPRS					ADAMTS2	SSC5D
									TNN	LINC01611		PTPRZ1					NUP210	PCSK5
									SVOP	LINC00968		PUM1					ZDHHC23	TRIM16
									IGFBPL1	TGM5		QKI					PLEKHA6	SGK1
									PEG3-AS1	KCTD4		RAB8B					CCDC170	ISG15
									CLLU1OS	ICAM2		RAD21					CFB	HLA-G
									MFNG	TMEM92		RAD23B					IQGAP2	ATP10D
									LOC102723769	MMP10		RAD51C					OLFML2B	RNF122
									GABRB3	CTSZ		RAVER2					SLCO2A1	HCN2
									CAMK1G	C20orf141		RBM23					OTX1	A1BG-AS1
									GDNF-AS1	ZG16B		RBM8A					COL4A6	SLC25A20
									LOC100506384	C3		REPS1					FLT1	DSG2
									B3GAT1	KRT8		RFTN2					MAF	IRX3
									LINC00347	COL21A1		RFX2					SEMA6A	EPHA4
									ATP1A4	DKK2		RFX3					ZNF436	EVA1A
									LGI3	MRGPRF		RFX4					CXCR4	IGIP
									OR12D2	TNIP3		RGMA					SFRP1	KLC1
									LOXHD1	RFX8		RGS12					ELOVL2	PERP
									G6PC2	ABCA13		RIMKLB					B3GALT1	CMTM7
									CITED1	FAM65C		RIOK2					KCNN1	NEDD4L
									NEUROD1	TNFSF15		RMI1					KIF20A	C11ORF24
									LOC100506274	GDA		RNF157					LINC00639	RAB23
									MIR4254	OMD		RNF214					KLF15	DLX5
									RSU1P2	HRAT17		RNF38					FAT2	COL5A1
									KCNK9	TEC		RNFT2					CDO1	SH3BGRL2
									FOLH1	COX7A1		RNU4ATAC					KIF5C	WNT9A
									SLC18A1	LHCGR		ROBO2					NKX6-2	SELM
									ATP2B2	GSTM5		RPA1					GPRC5A	F3
									SNCB	ITGBL1		RPF1					C1ORF110	RABGEF1
									BRSK2	TCF21		RPL23A					HLF	CHRNB1
									LINC01310	ENPEP		RPUSD4					ZNF423	LOXL2
									ASB11	NDST3		S100A16					PTCHD1	LBH
									DUSP26	ITIH3		SALL1					GATM	ITPKA
									FABP12	CD248		SASS6					SLC16A14	EN1
									GNG7	SCNN1A		SCD5					DTX1	ATP10A
									ADGRA1-AS1	KCNS1		SCHIP1					TMTC1	GALNT5
									AHSG	FRK		SCRG1					HHIP	MAP3K7CL
									PIP5K1B	HTR7		SEC22C					BSCL2	CNIH3
									DDX4	COL6A3		SEMA6A					CGN	FMN1
									SYT3	SPINT1		SETD5					UBXN10	SEC16B
									CPB1	KRT15		SEZ6L					DCSTAMP	FAM105A
									NOS2	RSPO3		SF1					SIX1	SPOCD1
									LOC400940	KRT19		SFXN1					STK32A	B4GALT6
									PDE2A	VEGFC		SGOL1					FAM167A	CMIP
									KCNIP2	IL4R		SH3BP4					ARHGAP20	CAMK2N2
									RUNDC3A-AS1	CLEC7A		SHC3					ARHGAP28	MPRIP
									C15orf59-AS1	BDKRB1		SKA2					FGF9	DPH3
									PLIN5	PIK3CG		SMAD1					NPY	EPHX1
									EVX2	IL7R		SMARCA4					NCKAP5	NRBF2
									CHST9	AFP		SMARCAD1					DNAH9	SFTA1P
									GAS1	KRT18		SMG8					RENBP	HACD1
									LINC00945	LOC152225		SNORA59A					SPTLC3	RUSC2
									ST6GAL2	WFDC21P		SNORD29					PDGFRL	N/A
									FGFBP3	ASPN		SNORD42B					LINC01102	APCDD1L
									RFPL1S	ARHGAP36		SNORD4A					NNAT	PMEPA1
									MAP3K15	EBI3		SNORD4B					PHKG1	S1PR3
									MDGA2	OGN		SOX11					TMEM170B	TLL2
									LINC00381	LYPD6B		SOX2					COL16A1	FKBP14
									RPRML	KYNU		SOX21					CA11	ADAMTS5
									C3orf70	SENCR		SOX4					HKDC1	HERC3
									TUSC5	CD40		SOX5					ST6GALNAC3	FSTL1
									MIR1250	SERPINB7		SOX6					GLB1L2	PLXNA3
									GRIA2	MX2		SOX9					SLAIN1	SPRYD7
									XKR7	ESM1		SP3					ID2	TMEM138
									GRIK3	MMP13		SP4					NDRG4	MAP1A
									RNF219-AS1	TBX18		SPAG9					CD248	SLC19A2
									ADGRB1	TRHDE-AS1		SPATA5					SAMD11	A1BG
									KCTD8	TRHDE		SPATA5L1					SNTG1	ADAM19
									PTPRT	LINC01468		SPATA6					CABLES1	JAZF1
									PSD2	FOXC2		SPECC1					IL17RB	MAPK11
									MYH6	QRFPR		SPEN					KIAA2022	PLEC
									RGS6	ARHGEF34P		SPRY2					FUT9	COL8A2
									BSN	IL18		SPSB4					PAX6	TEX2
									LINC01315	RASSF9		SRGAP1					FGFBP3	SLC31A2
									MAP3K1	CFH		SRI					ZFHX4-AS1	UAP1L1
									LOC101926975	KRT81		SRP72					GIPC3	SYNC
									SLC26A4-AS1	TSPAN2		STIM2					PTGIS	TIMP1
									KCNJ10	CDCP1		STRADA					NEK2	EHD4
									LOC151484	LINC00702		STX5					HOOK1	SPARC
									SNX31	TGM2		STX8					CENPF	C5ORF46
									FOXN4	LOC100505817		SUCO					CLEC11A	TRAK2
									SH2D3C	SLITRK6		SUGP2					LPAR4	SH3BP5L
									KCNA2	SLC16A12		SYT11					N/A	TUBB2A
									NKD1	FRMD7		TAF12					PRKAR2B	ADGRA2
									CRHR1	SLC17A9		TANC2					KIF26A	ZNF699
									CHST8	TNFRSF10D		TANGO6					SNCAIP	SSR3
									CHL1	DHRS9		TAOK3					HLA-DPB1	CDR2L
									GNG4	EREG		TBL1XR1					FAM189A1	RAB40B
									LOC101929733	RHOD		TCF12					MED12L	CTHRC1
									LOC100996455	SERTM1		TCF4					ACP6	RARRES2
									ADGRA1	IDO1		TCHP					BAALC	DUSP11
									LINC01314	KCCAT211		THUMPD3					GNAO1	DYNLT3
									FLJ46066	ADIRF		TJP1					CCDC30	PLXDC2
									LPAR4	RAC2		TLCD1					FAIM2	TSC22D3
									SOX6	COL10A1		TLE3					KIAA1644	XDH
									LRRC10B	PCSK9		TLK1					FAR2	ITGA2
									LOC102467214	TMEM200A		TMEM100					EMC10	GLS
									CERKL	XDH		TMEM106C					CNTNAP3	GPC1
									NR4A1	UBXN10		TMEM133					HLA-DMA	N/A
									LINC01359	SLIT3		TMEM177					LAPTM5	DKK3
									KIF19	SLC28A3		TMEM209					SIX2	CITED2
									CASC6	DAB2		TMEM33					ADAMTS16	MFSD7
									LPPR1	LOC100128317		TMPO					AKAP6	MURC
									LINC01268	FGFBP1		TMX2					PLCG2	PRSS23
									FAM159A	COL17A1		TNFRSF19					FAM46C	ACADVL
									GABRG1	SH3RF2		TNIK					DCC	RAB11FIP5
									CNTD1	ARHGEF5		TNRC6C					CHDH	PKP3
									TRDN	ANPEP		TP53					CTTNBP2	BCL10
									SNX10	LINC00052		TPX2					RORB	CD82
									LINC00634	TLL1		TRAF4					FMO4	GSAP
									HMX2	IL1B		TRAPPC9					PDK4	PROCR
									EFNA2	MALL		TRIL					NRP2	HSF2BP
									AGXT	NGF		TRIM24					EPB41L4B	CORO6
									ABCD2	C4orf32		TRIM9					LRRC4	TRADD
									SBK1	CLEC1A		TSEN15					RIPK4	SPTLC2
									APOE	BHMT2		TSN					POU3F4	LOX
									FXYD7	HSD17B2		TSSC1					ZNF704	ICAM3
									FOXJ1	ECHDC3		TTC28					WSCD1	DPYSL3
									UNC5A	ZCCHC5		TUBA1A					N/A	GLT8D2
									NXPH3	LTBR		TUBB2B					SRGN	NT5E
									TMEM257	LINC00704		TUG1					DEPDC1	COL1A2
									ARHGEF26-AS1	ANXA3		UBALD2					MOB3B	AHNAK
									ROBO2	PTGFR		UBE2T					FAM84A	GOLT1B
									CKMT1B	MMP3		UBR5					SAMD5	VCL
									RIPPLY2	LINC00857		UBXN2B					SORL1	FAM174A
									TRPV5	MFAP5		USP1					SLC38A3	KRT19
									TTYH1	MUC16		USP24					ABCB1	BHLHE40
									MYCNOS	SAMD3		USP3					MLLT4-AS1	FLNC
									GALNT8	TINAGL1		USP6NL					SERPINA5	PCOLCE
									LOC100505938	MMP1		VANGL2					PLXDC1	ACAD11
									CCDC37	MME		VAV3					CCDC88C	TBC1D8B
									BARHL2	COL3A1		VPS37B					LRRN1	SLC41A2
									STXBP5L	LINC00261		VPS72					BDKRB2	HIST1H2BK
									FGF8	CXCL5		WDR47					GPM6B	IL27RA
									AATK	MLPH		WDR82					IFIT2	N/A
									MAP3K19	CXCL1		WIPF2					NLGN1	SUSD6
									AGAP2	CXCL8		WRAP53					COLEC12	TUBB6
									CAMK2B	CXCL6		WSCD1					SNTB1	SH3RF3
												XPO1
												XPO6
												XYLT1
												ZBED3
												ZBED5
												ZBTB10
												ZBTB2
												ZBTB20
												ZC3H4
												ZC3HC1
												ZEB1
												ZEB1-AS1
												ZFP64
												ZFR
												ZHX2
												ZHX3
												ZKSCAN3
												ZKSCAN8
												ZMYND11
												ZNF114
												ZNF205
												ZNF213
												ZNF256
												ZNF268
												ZNF326
												ZNF350
												ZNF418
												ZNF432
												ZNF462
												ZNF507
												ZNF521
												ZNF608
												ZNF613
												ZNF614
												ZNF615
												ZNF626
												ZNF649
												ZNF674
												ZNF680
												ZNF687
												ZNF770
												ZNF79
												ZNF814
												ZNF835
												ZSCAN16
												ZXDB
												ZZZ3
